# Supplementary material for: Sphingosine 1-phosphate receptor 1 signaling in macrophages reduces atherosclerosis in LDL receptor–deficient mice
Source: JCI Insight. 2024 Nov 12;9(24):e158127. doi: 10.1172/jci.insight.158127 (PMC11665566; doi:10.1172/jci.insight.158127)
Supplement: Supporting data values [file jciinsight-9-158127-s010.xlsx]

## Sheet: Figure 1A
	Figure 1A - Aortic Sinus - Oil red
	Ctrl	Lys-Cre	F4-Cre
	709266	526763	646222
	951440	351574	625028
	812449	280198	596983
	556615	350981	698081
	792039	346608	633717
	730028	304549	778792
	745075	536643	644478
	604619	407179	708924
	916237	174217	683212
	834533	403518	432931
	651456

## Sheet: Figure 1B
	Figure 1B - A. brachiocephalica - Oil red
	Ctrl	Lys-Cre	F4-Cre
	182185	8349	74656
	120303	6970	33097
	130186	13208	73573
	50057	6316	28369
	50122	20086	48387
	78237	6788	70441
	101003	11177	39089
	68938	28915	38599
	64934	8032	9869
	47441	12279	33750
	78733

## Sheet: Figure 1C
	Figure 1C - Aortic sinus - Movat penta.
	Ctrl	Lys-Cre	F4-Cre
	14.82	10.99	11.45
	20.13	8.41	13.61
	16.83	13.28	15.06
	18.72	11.44	13.09
	13.63	11.96	8.58
	12.2	13.29	14.04
	14.44	12.38	15.73
	15.87	8.19	11.17
	21.55	8.84	11.79
	12.85	9.12	10.07
	19.15

## Sheet: Figure 1D
	Figure 1D - Aortic sinus - CD68
	Ctrl	Lys-Cre	F4-Cre
	30.79	50.6	15.8
	24.31	34.04	17.99
	16.06	63.39	15.59
	26.51	48.17	15.7
	29.18	53.92	41.9
	21.84	54.36	35.32
	31.48	54.7	61.04
	51.5	40.18	32.41

## Sheet: Figure 1E
	Figure 1E - Aortic sinus - Picrosirius red
	Ctrl	Lys-Cre	F4-Cre
	30.09	2.86	18.94
	20.3	8.72	28.23
	14.4	10.37	29.33
	12.56	3.86	17.94
	14.16	7.26	7.25
	11.15	5.9	11.39
	14.21	5.87	9.98
	13.85	6.22	16.34
		7.26
		13.01

## Sheet: Figure 2A
	Figure 2A-Panel 1		Figure 2A-Panel 2
	Genes	Rel. Expr.	Pathway	Enrichment
	CD163	3.84	Chemotaxis	7.872
	Rentla	3.19	Wound healing	7.161
	CCR5	3.09	Dendritic cell migration	4.977
	EAR2	2.66	Cell projection	4.486
	HMOX1	2.62	Ruffle assembly	4.477
	EAR10	2.61	Peptidyl tyrosine phosphorylation	4.238
	Gas6	2.53	Negative regulation of cell prolifer.	4.033
	Cit3	2.31	Endocytosis	3.697
	Mrc1	2.12	Lipid localization	3.566
	Ch25h	2.03	Positive regulation of apoptosis	3.175
	Pltp	2	Small GTPase signal transduction	3.094
	Cfs1r	1.91	Antimicrobial peptides	3.042
	Clec7a	1.79	Phagosome	2.853
	Aldh	1.72	Positive regulation of secretion	2.171
	CD209	1.71	Negative regulation of transport	2.015
	ApoE	1.65

## Sheet: Figure 2B
	Figure 2B-Panel 1-PU.1 mRNA-ND			Figure 2B-Panel 2-IRF8 mRNA-ND
	Ctrl	Lys-Cre	F4-Cre	Ctrl	Lys-Cre	F4-Cre
	0.88	1.71	1.51	0.78	1.69	2.67
	0.96	1.66	1.73	1.15	2.11	1.49
	1.16	1.82	2.41	0.87	2.73	1.58
	0.87	2.01	2.47	1.2	1.7	1.79
	1.02	2.22	1.36	1.05	5.97	3.87
	1.1	1.65	2.2	0.63	5.64	5.6
	0.18	2.22	2.74	1.37	4.29	5.37
	1.77	3.06	2.78	1.07	2.27	2.45
	1.04	2.89		0.78	2.52	1.55
		1.93		1.15	2.2	2.45
	Figure 2B-Panel 1-PU.1 mRNA-WT			Figure 2B-Panel 1-IRF8 mRNA-WT
	Ctrl	Lys-Cre	F4-Cre	Ctrl	Lys-Cre	F4-Cre
	1.58	2.02	2.37	0.84	2.02	2.34
	1.49	2.44	2.33	1.1	1.6	3.68
	1.67	3.48	2.64	1.01	1.7	3.19
	1.1	2.57	2.65	0.88	3.53	2.15
	0.27	1.94	2.69	0.91	1.81	3.19
	0.91	2.06	1.97	0.89	1.85	1.7
	0.93	2.13	2.59	1.01	3.23	1.99
	0.45	2.09	1.84	1.15	1.3	2.01
	0.6	2.04		0.89	1.93	2.36
				1.34

## Sheet: Figure 2C
	Figure 2C-Panel 1-PU.1 Intensity-ND			Figure 2C-Panel 2-IRF8 Inntensity-ND
	Ctrl	Lys-Cre	F4-Cre	Ctrl	Lys-Cre	F4-Cre
	0.29	0.55	0.56	0.2	0.58	0.56
	0.32	0.54	0.54	0.29	0.61	0.49
	0.31	0.55	0.55	0.24	0.59	0.53

## Sheet: Figure 2D
	Figure 2D-Panel 1-KLF4-ND			Figure 2D-Panel 2-LGMN-ND			Figure 2D-Panel 3-Bcl6--ND			Figure 2D-Panel 4-MafB-ND			Figure 2D-Panel 5-EGR1-ND			Figure 2D-Panel 6-CD68-ND
	Ctrl	Lys-Cre	F4-Cre	Ctrl	Lys-Cre	F4-Cre	Ctrl	Lys-Cre	F4-Cre	Ctrl	Lys-Cre	F4-Cre	Ctrl	Lys-Cre	F4-Cre	Ctrl	Lys-Cre	F4-Cre
	1.06	3.28	2.32	1.22	3.58	1.24	0.66	3.61	3.25	1.43	2.48	2.02	0.51	2.83	1.49	1	0.23	0.26
	1.14	2.59	3.46	0.74	3.87	1.41	1.09	3.62	3.03	1.24	2.16	1.74	0.63	4.32	2.77	1.12	0.27	0.5
	0.95	2.58	2.8	1.44	2.16	2.13	0.78	3.46	2.66	0.79	2.3	2.17	0.71	2.73	3.75	0.87	0.13	0.21
	0.85	3.8	2.82	0.6	2.14	1.29	1.46	3.97	2.61	0.53	1.97	2.15	1.49	2	2.83	0.9	0.39	0.45
	0.94	5.07	3.01	1.01	2.3	1.44	1	2.97	2.13	1.12	3.22	1.46	1.52	3.82	2.72	0.74	0.48	0.7
	1.05	3.2	4.32	1.86	2.7	1.67	1.3	4.99	1.53	1.32	5.02	1.08	1.42	2.78	1.87	1.18	0.4	0.58
	1.01	5.52	3.42	0.12	1.9	2.4	0.7	2.94	2.47	0.56	1.82	2.03	0.96	3.34	2.3	1.18	0.34	0.73
	0.62	3.88	3.3	1.17	3.73	3.08	0.82	4.86	2.99	0.42	2.92	3.23	1.34	2.17	1.9
	1.68	3.03	2.31	1.05	1.28	3.76	0.97	2.85	2.13	2.05	1.94	2.15	0.7	1.84	1.91
	0.7			0.78			1.21	4.99	3.89	0.53			1.02
	Figure 2D-Panel 1-KLF4-WT			Figure 2D-Panel 2-LGMN-WT			Figure 2D-Panel 3-Bcl6-WT			Figure 2D-Panel 4-MafB-WT			Figure 2D-Panel 5-EGR1-WT			Figure 2D-Panel 6-CD68-WT
	Ctrl	Lys-Cre	F4-Cre	Ctrl	Lys-Cre	F4-Cre	Ctrl	Lys-Cre	F4-Cre	Ctrl	Lys-Cre	F4-Cre	Ctrl	Lys-Cre	F4-Cre	Ctrl	Lys-Cre	F4-Cre
	1.41	2.4	2.72	0.62	2.27	2.25	1.32	3.12	2.7	1.4	1.99	1.73	0.89	2.36	0.69	1.13	0.56	0.56
	0.81	3.57	2.73	1.55	2.02	3	0.35	2.43	2.75	0.99	2.86	2.06	0.69	2.25	1.97	0.97	0.37	0.87
	0.59	2.53	2.69	1.35	1.99	2.7	1.11	2.91	2.69	1.15	2.21	2.65	1.22	2.57	2.13	1.03	0.61	0.85
	1.28	3.05	2.35	1.28	2.13	2.94	0.53	2.55	2.7	1.33	2.93	2.74	1.16	2.09	1.91	1.15	0.8	0.79
	0.84	2.67	3.51	1.11	2.23	1.26	1.18	2.51	2.53	1.08	2.53	2.87	0.95	2.09	2.63	1.13	0.5	0.76
	0.59	2.62	2.53	0.43	3.05	1.02	0.89	2.35	1.69	0.44	2.04	1.76	0.94	2.98	2.15	0.64	0.43	0.76
	0.94	2.3	3.8	0.67	2.16	2.78	1.08	3.21	2.24	1.13	2.26	2.74	0.69	2.93	2.22	0.98	0.51	0.54
	1.43	3.09	2.8	1.58	3.04	0.88	1.09	2.28	2.11	0.64	2.19	2.22	1.61	2.1	1.79	1.03	0.39	0.86
	1.01	2.42	1.74	0.49	2.37	2.11	1.3	2.44	2.42	1.01	2.43	2.23	0.78	2.11	1.54	0.95	0.72	0.74
	1.11			0.92			1.15			0.84			1.08			1.02

## Sheet: Figure 2E
	Figure 2E-Panel 1-MHC-II-ND			Figure 2E-Panel 2-CD115-ND
	Ctrl	Lys-Cre	F4-Cre	Ctrl	Lys-Cre	F4-Cre
	6.17	19.61	22.09	5.07	8.99	11.96
	13.03	12.13	9.28	4.73	15.83	7.13
	9.21	33.07	21.64	4.06	11.87	13.8
	9.17	23.96	12.8	4.12	10.88	9.71
	9.32	25.59	13.25	1.74	13.97	4.24
	3.22	21.53	13.23	4.57	12.04	7.02
	6.08	15	14.05	3.33	12.19	3.22
	8.85	20.64	14.14	4.8	11.53	8.53
	7.81	29.7	10.24	3.33	10.01	6.05
	8.16	13.1		5.65
	Figure 2E-Panel 1-MHC-II-WD			Figure 2E-Panel 2-CD115-WD
	Ctrl	Lys-Cre	F4-Cre	Ctrl	Lys-Cre	F4-Cre
	9.87	9.49	13.42	4.9	13.69	13.42
	5.54	9.26	9.99	4.12	12.72	9.99
	5.41	20.9	15.49	3.77	10.79	15.49
	2.41	33.41	14.82	5.69	17.44	14.82
	6.95	26.59	14.64	7.66	23.8	14.64
	7.62	25.66	16.11	2.28	19.66	16.11
	9.39	15.3	9.98	2.79	26.27	9.98
	4.75	11.55	15.04	2.76	8.98	15.04
	8.93	20.19	19.79	2.46	15.73	19.79
	8.61	22.95	18.9	3.69	8.18	18.9

[truncated: 45 more sheets: Figure 2F, Figure 2G, Figure 3A, Figure 3B, Figure 3C, Figure 3D, Figure 4A, Figure 4B, Figure 4C, Figure 4D, Figure 5A, Figure 5B, Figure 5C, Figure 5D, Figure 5E, Figure 5F, Figure 6A, Figure 6B, Figure 6D, Supp. Fig. 1C …]
